# Supplementary material for: A Comprehensive Approach for the Diagnosis of Primary Ciliary Dyskinesia—Experiences from the First 100 Patients of the PCD-UNIBE Diagnostic Center
Source: Diagnostics (Basel). 2021 Aug 25;11(9):1540. doi: 10.3390/diagnostics11091540 (PMC8466881; doi:10.3390/diagnostics11091540)
Supplement: Supplementary file 1 [file diagnostics-11-01540-s001.zip]

Archive with 4 entries (4 files):
- _HSVM_Protocol_template2021-07-04.xltx
- _TEM_Protocol_template2021-07-04.xltx
- Healthy_ALI_265a_12_slow5.mp4
- Healthy_fresh_265_06_slow5.mp4
