# Supplementary material for: A Comprehensive Approach for the Diagnosis of Primary Ciliary Dyskinesia—Experiences from the First 100 Patients of the PCD-UNIBE Diagnostic Center
Source: Diagnostics (Basel). 2021 Aug 25;11(9):1540. doi: 10.3390/diagnostics11091540 (PMC8466881; doi:10.3390/diagnostics11091540)
Supplement: Supplementary file 1 [file diagnostics-11-01540-s001.zip › _HSVM_Protocol_template2021-07-04.xltx]

## Sheet: HSVM
Patient	RecordDate	RecordLoc	Sample Type	Who?	Pattern (0-4)	Amplitude (0-4)	SIngleCellCoord (0-2)	InterCellCoord (0-2)	Transport (0/1)	Mean Freq	SD Freq calc	Min Freq	Max Freq	Median Freq	SD Freq CiLy
xxx		ana	fresh		#DIV/0!	#DIV/0!	#DIV/0!	#DIV/0!	#DIV/0!	#DIV/0!	#DIV/0!	0	0	#NUM!	#DIV/0!						observer 1:	LM
xxx		mu50	ALI		#DIV/0!	#DIV/0!	#DIV/0!	#DIV/0!	#DIV/0!	#DIV/0!	#DIV/0!	0	0	#NUM!	#DIV/0!						observer 2:	ST
xxx	00:00:00	ana	fresh		Pattern (CBP)		Amplitude		SingleCellCoord		InterCellCoord		Transport		Frequency (CBF)						Comment
		BrushTime	Sample quality		(0-4)		(0-4)		(0-2)		(0-2)		1 or 0		Mean						LM
					#DIV/0!		#DIV/0!		#DIV/0!		#DIV/0!		#DIV/0!		#DIV/0!						ST
Video	FOV/Slide	RecordTime	view	size/form	LM	ST	LM	ST	LM	ST	LM	ST	LM	ST	LM	LM	SD CiLy	ST	ST	SD CiLy	LM	LM	LM	ST	ST	ST	Latency
			side/top/front	single/grp/stripe	#DIV/0!	#DIV/0!	#DIV/0!	#DIV/0!	#DIV/0!	#DIV/0!	#DIV/0!	#DIV/0!	#DIV/0!	#DIV/0!	#DIV/0!		#DIV/0!	#DIV/0!		#DIV/0!							00:00:00
1	01a																										00:00:00
2	02a																										00:00:00
3	03a																										00:00:00
4	04a																										00:00:00
5	05a																										00:00:00
6	06a																										00:00:00
7	07a																										00:00:00
8	08a																										00:00:00
9	09a																										00:00:00
10	10a																										00:00:00
11																											00:00:00
12																											00:00:00
13																											00:00:00
14																											00:00:00
15																											00:00:00
xxx	00:00:00	mu50	ALI		Pattern (CBP)		Amplitude		SingleCellCoord		InterCellCoord		Transport		Frequency (CBF)						Comment
		HarvestTime	Sample quality		(0-4)		(0-4)		(0-2)		(0-2)		1 or 0		Mean						LM
					#DIV/0!		#DIV/0!		#DIV/0!		#DIV/0!		#DIV/0!		#DIV/0!						ST
Video	FOV/Slide	RecordTime	view	size/form	LM	ST	LM	ST	LM	ST	LM	ST	LM	ST	LM	LM	SD CiLy	ST	ST	SD CiLy	LM	LM	LM	ST	ST	ST	Latency
			side/top/front	single/grp/stripe	#DIV/0!	#DIV/0!	#DIV/0!	#DIV/0!	#DIV/0!	#DIV/0!	#DIV/0!	#DIV/0!	#DIV/0!	#DIV/0!	#DIV/0!		#DIV/0!	#DIV/0!		#DIV/0!							00:00:00
1	01a																										00:00:00
2	02a																										00:00:00
3	03a																										00:00:00
4	04a																										00:00:00
5	05a																										00:00:00
6	06a																										00:00:00
7	07a																										00:00:00
8	08a																										00:00:00
9	09a																										00:00:00
10	10a																										00:00:00
11																											00:00:00
12																											00:00:00
13																											00:00:00
14																											00:00:00
15																											00:00:00
