# Supplementary material for: A Comprehensive Approach for the Diagnosis of Primary Ciliary Dyskinesia—Experiences from the First 100 Patients of the PCD-UNIBE Diagnostic Center
Source: Diagnostics (Basel). 2021 Aug 25;11(9):1540. doi: 10.3390/diagnostics11091540 (PMC8466881; doi:10.3390/diagnostics11091540)
Supplement: Supplementary file 1 [file diagnostics-11-01540-s001.zip › _TEM_Protocol_template2021-07-04.xltx]

## Sheet: xxxALI
									done by?				comment
Sample ID
Brushing Date
Fixation Date (ALI)
TEM Recording Date
Analysis Date
Sample Quality (DropDown)				0= good
Inflamation signs?				0= no inflamation
Nbr. Of cells?				many															Comment / other
ERS Classification (DropDown)				0= non diagnostic
Interpretation (DropDown)				0= no evidence for PCD
Image	un-usable	Over view	Detail	Q tot	0	ODA Def >=5 missed or < = 4 present			IDA Def >=7 miss or <= 2 present			Tub disorg			Centr compl def			Orient def	Comment / other
						ODA OK >=5			IDA OK >=3				Extra tubuli	Periph tub def		Trans position	Rad-Spoke def
				prox	dist	tot	prox	dist	tot	prox	dist
Referece				Q	Q	Q						Q	Q	Q	Q	Q	Q	Bild
Total	0	0	0	0	0	0	0	0	0	0	0	0	0	0	0	0	0	0
Total %						#DIV/0!	#DIV/0!	#DIV/0!	#DIV/0!	#DIV/0!	#DIV/0!	#DIV/0!	#DIV/0!	#DIV/0!	#DIV/0!	#DIV/0!	#DIV/0!	#DIV/0!
ALI_a00							0	0		0	0
ALI_a01							0	0		0	0
ALI_a02							0	0		0	0
ALI_a03							0	0		0	0
ALI_a04							0	0		0	0
ALI_a05							0	0		0	0
ALI_a06							0	0		0	0
ALI_a07							0	0		0	0
ALI_a08							0	0		0	0
ALI_a09							0	0		0	0
ALI_a10							0	0		0	0
ALI_a11							0	0		0	0
ALI_a12							0	0		0	0
ALI_a13							0	0		0	0
ALI_a14							0	0		0	0
ALI_a15							0	0		0	0
ALI_a16							0	0		0	0
ALI_a17							0	0		0	0
ALI_a18							0	0		0	0
ALI_a19							0	0		0	0
ALI_a20							0	0		0	0
ALI_a21							0	0		0	0
ALI_a22							0	0		0	0
ALI_a23							0	0		0	0
ALI_a24							0	0		0	0
ALI_a25							0	0		0	0
ALI_a26							0	0		0	0
ALI_a27							0	0		0	0
ALI_a28							0	0		0	0
ALI_a29							0	0		0	0
ALI_a30							0	0		0	0
ALI_a31							0	0		0	0
ALI_a32							0	0		0	0
ALI_a33							0	0		0	0
ALI_a34							0	0		0	0
ALI_a35							0	0		0	0
ALI_a36							0	0		0	0
ALI_a37							0	0		0	0
ALI_a38							0	0		0	0
ALI_a39							0	0		0	0
ALI_a40							0	0		0	0
ALI_a41							0	0		0	0
ALI_a42							0	0		0	0
ALI_a43							0	0		0	0
ALI_a44							0	0		0	0
ALI_a45							0	0		0	0
ALI_a46							0	0		0	0
ALI_a47							0	0		0	0
ALI_a48							0	0		0	0
ALI_a49							0	0		0	0
ALI_a50							0	0		0	0
ALI_a51							0	0		0	0
ALI_a52							0	0		0	0
ALI_a53							0	0		0	0
ALI_a54							0	0		0	0
ALI_a55							0	0		0	0
ALI_a56							0	0		0	0
ALI_a57							0	0		0	0
ALI_a58							0	0		0	0
ALI_a59							0	0		0	0
ALI_a60							0	0		0	0

## Sheet: DropDown
ERS Classes
0= non diagnostic
1= ODA (absence of ODAs in >50% of cross sections)
2= ODA & IDA (absence of ODA&IDA in >50% of cross sections)
3= Microtubular disorganisation (in >25% cross section) and inner dynein arm defect (in >50% of cross section)
4= central complex defect (absence of 1/both central microtubule in >20% of cross sections)
5= Mislocalisation of basal bodies with few or no cilia
6= Microtubular disorganisation defect (in >25% cross section) with inner dynein arm present (in >50% cross sections)
7= ODA absence from 25%-50% cross sections
8=ODA & IDA C absence from 25-50% cross sections
9= others
10= inconclusive
Interpretation
0= no evidence for PCD
1= suspicious for PCD
2= PCD likely (class 2 defect)
3= hallmark PCD defect (class 1 defect)
4= inconclusive
Sample quality
0= good
1= acceptable
2= poor
3= not usable
Inflamation signs
0= no inflamation
1= inflamation signs
2= bacteria
